# Supplementary material for: Evaluation of focal damage in the retinal pigment epithelium layer in serous retinal pigment epithelium detachment
Source: Sci Rep. 2019 Mar 1;9:3278. doi: 10.1038/s41598-019-39688-z (PMC6397318; doi:10.1038/s41598-019-39688-z)
Supplement: Supplementary file 1 — Dataset 1 [file 41598_2019_39688_MOESM1_ESM.xlsx]

## Sheet: sup1
Evaluation of focal damage in the retinal pigment epithelium layer in serous retinal pigment epithelium detachment
Masahiro Miura, Shuichi Makita, Shinnosuke Azuma, Yoshiaki Yasuno, Shunichiro Ueda, Satoshi Sugiyama, Toshihiro Mino, Tatsuo Yamaguchi, Harpal S Sandhu, Henry J Kaplan, Takuya Iwasaki, Hiroshi Goto
number of RPE damage, gender, age, PED volume, HRF volume
case	eye	number of RPE damage	gender	age	PED volume (mm3)	HRF volume (mm3)
1	R	1	M	67	0.0198	0.0086
1	L	1	M	67	0.0178	0.0032
2	R	1	F	81	0.06	0.0102
2	L	1	F	81	0.074	0.0103
3	R	1	M	75	0.1599	0.0148
3	L	1	M	75	0.1704	0.0151
4	R	1	M	64	1.3076	0
4	L	1	M	64	0.1584	0.0034
5	R	2	F	79	4.1781	0.006
5	L	0	F	79	0.2162	0.0004
6	R	0	M	63	0.0289	0.0001
6	L	1	M	63	0.2578	0.0027
7	R	1	M	78	0.133	0.0294
8	R	0	F	68	0.6281	0.0001
9	L	0	M	75	0.0087	0.0008
10	L	0	M	53	0.0053	0.0003
11	R	0	M	63	0.9643	0
12	L	1	F	75	0.0215	0.0075
13	L	0	M	61	0.0362	0.0002
14	L	0	M	51	0.0021	0.0003
15	L	0	M	79	0.1089	0.0001
16	R	2	M	80	0.0038	0.0006
17	L	1	M	94	0.0308	0.0046
18	L	1	M	64	0.0067	0
19	L	0	M	65	0.035	0
20	L	1	F	65	0.0016	0.0001
21	R	1	M	53	0.007	0.0068
22	R	1	M	56	0.0073	0.0001
23	R	1	M	75	0.012	0.0136
24	R	0	M	80	0.0475	0.0009
25	L	0	M	68	0.0033	0.0001
26	L	0	M	79	0.5581	0
27	L	0	F	45	0.0081	0
28	R	0	M	71	0.1479	0
29	R	2	M	47	0.1196	0.0003
30	L	0	F	55	0.3778	0
31	L	1	F	70	0.0494	0
